# Supplementary material for: Role of Fiber Shaft Length in Tumor Targeting with Ad5/3 Vectors
Source: Genes (Basel). 2022 Nov 7;13(11):2056. doi: 10.3390/genes13112056 (PMC9690795; doi:10.3390/genes13112056)
Supplement: Supplementary file 1 [file genes-13-02056-s001.zip]

Archive with 1 entries (1 files):
- genes-1979609-supplementary.pdf
